# Supplementary material for: Assessment of concordance between fresh-frozen and formalin-fixed paraffin embedded tumor DNA methylation using a targeted sequencing approach
Source: Oncotarget. 2017 May 30;8(29):48126–37. doi: 10.18632/oncotarget.18296 (PMC5564631; doi:10.18632/oncotarget.18296)
Supplement: Supplementary file 2 [file oncotarget-08-48126-s002.xlsx]

## Sheet: S1 - Bias-trim-overlap
Sample	S1			S2			S3
Trim Level	5	30	60	5	30	60	5	30	60
Filter 1x
FFPE CG Events	4918584	4418941	3613580	5044593	4585259	3731431	5686361	5454088	5043094
FFPE HYPER	999944	881751	665949	1126135	1069704	855059	1212672	1169153	1016829
FFPE MID	590282	433367	250205	747393	529748	257243	1248692	1028370	714953
FFPE HYPO	3328358	3103823	2697426	3171065	2985807	2619129	3224997	3256565	3311312
Proportion Overlap FF	0.588755	0.58739	0.575293	0.647275	0.632225	0.594172	0.65696	0.659772	0.651363
Proportion Overlap FF HYPER	0.545631	0.548154	0.548332	0.64204	0.63464	0.621362	0.614926	0.610192	0.599951
Proportion Overlap FF OFF	0.277467	0.291035	0.303551	0.482846	0.495945	0.506696	0.309643	0.317349	0.319671
Proportion Overlap FF HYPO	0.656918	0.639915	0.607155	0.687889	0.655539	0.593887	0.807244	0.785703	0.738766
Overlap FF CG Events	2895841	2595643	2078868	3265240	2898916	2217112	3735713	3598452	3284884
Overlap FF HYPER	545600	483335	365161	723024	678877	531301	745704	713408	610048
Overlap FF OFF	163784	126125	75950	360876	262726	130344	386649	326352	228550
Overlap FF HYPO	2186457	1986183	1637757	2181340	1957313	1555467	2603360	2558692	2446286
Filter 2x
FFPE CG Events	3201464	2597297	1774153	3035021	2326718	1331092	4460014	3836222	2826828
FFPE HYPER	816638	690712	475040	792679	672626	427841	992179	883569	638464
FFPE MID	590282	433367	250205	747393	529748	257243	1248692	1028370	714953
FFPE HYPO	1794544	1473218	1048908	1494949	1124344	646008	2219143	1924283	1473411
Proportion Overlap FF	0.375927	0.386309	0.390577	0.673159	0.676369	0.671427	0.525682	0.544068	0.558052
Proportion Overlap FF HYPER	0.428676	0.438746	0.447672	0.674356	0.671443	0.661211	0.550107	0.560103	0.569913
Proportion Overlap FF OFF	0.277467	0.291035	0.303551	0.482846	0.495945	0.506696	0.309643	0.317349	0.319671
Proportion Overlap FF HYPO	0.38431	0.38975	0.385479	0.76767	0.764324	0.74379	0.636324	0.657868	0.668583
Overlap FF CG Events	1203518	1003358	692944	2043051	1573719	893731	2344549	2087167	1577517
Overlap FF HYPER	350073	303047	212662	534548	451630	282893	545805	494890	363869
Overlap FF OFF	163784	126125	75950	360876	262726	130344	386649	326352	228550
Overlap FF HYPO	689661	574186	404332	1147627	859363	480494	1412095	1265925	985098
Filter 4x
FFPE CG Events	2308077	1758403	1065425	1777701	1145863	451902	3381014	2626767	1530773
FFPE HYPER	564232	445164	266432	451790	321258	138090	727222	576083	313314
FFPE MID	507819	362058	195406	510186	313576	112442	995345	757070	432928
FFPE HYPO	1236026	951181	603587	815725	511029	201370	1658447	1293614	784531
Proportion Overlap FF	0.24404	0.258515	0.270842	0.668681	0.674948	0.674086	0.412816	0.445459	0.480412
Proportion Overlap FF HYPER	0.285851	0.302091	0.321058	0.702459	0.701763	0.694619	0.449388	0.477824	0.515796
Proportion Overlap FF OFF	0.222085	0.23905	0.257049	0.495108	0.512357	0.523417	0.261296	0.277277	0.290251
Proportion Overlap FF HYPO	0.233974	0.24553	0.253142	0.758533	0.757859	0.744138	0.487717	0.529472	0.571216
Overlap FF CG Events	563263	454573	288562	1188715	773398	304621	1395738	1170116	735401
Overlap FF HYPER	161286	134480	85540	317364	225447	95920	326805	275266	161606
Overlap FF OFF	112779	86550	50229	252597	160663	58854	260080	209918	125658
Overlap FF HYPO	289198	233543	152793	618754	387288	149847	808853	684932	448137
Description of terms:
FFPE CG Events	Total called CG postions
FFPE HYPER	Total called CG postions >0.8
FFPE MID	Total called CG postions <0.8, >0.2
FFPE HYPO	Total called CG postions <0.2
Proportion Overlap FF	Total positions called in FFPE also called in FF
Proportion Overlap FF HYPER	Proportion of those called >0.8 in both
Proportion Overlap FF OFF	Proportion of those called <0.8, >0.2 in both
Proportion Overlap FF HYPO	Proportion of those called <0.2 in both
Overlap FF CG Events	Total called CG postions found in FFPE and FF
Overlap FF HYPER	Total called CG postions found in FFPE and FF where both are >0.8
Overlap FF OFF	Total called CG postions found in FFPE and FF where both are <0.8, >0.2
Overlap FF HYPO	Total called CG postions found in FFPE and FF where both are <0.2
