# Supplementary material for: Assessment of concordance between fresh-frozen and formalin-fixed paraffin embedded tumor DNA methylation using a targeted sequencing approach
Source: Oncotarget. 2017 May 30;8(29):48126–37. doi: 10.18632/oncotarget.18296 (PMC5564631; doi:10.18632/oncotarget.18296)
Supplement: Supplementary file 3 [file oncotarget-08-48126-s003.xlsx]

## Sheet: S2 - Sequence metrics
SAMPLE_ID	TOTAL_READS	TOTAL_ALIGNED	LOSS_ALIGNED	ALIGN_DEDUP_READS	LOSS_DEDUP	PCT_OFF_TARGET	ON_TARGET_ALIGN-DEDUP_READS	MEAN_TARGET_COVERAGE	READS_PER_1x_CVG	FOLD_ENRICHMENT	ZERO_CVG_TARGETS_PCT	TARGET_BASES_2X	TARGET_BASES_10X	TARGET_BASES_20X	TARGET_BASES_30X	TARGET_BASES_40X	TARGET_BASES_50X	TARGET_BASES_100X
S1_FFPE	95023630	85513147	0.100085	63205349	0.26087	0.522954	3.01519e+07	25.9393	3.66331e+06	15.7308	0.012325	0.870679	0.648152	0.448396	0.308378	0.210418	0.142954	0.02274
S1_FF	73748992	67196306	0.0888512	29785912	0.556733	0.530787	1.39759e+07	12.5207	5.89017e+06	14.5848	0.012976	0.912268	0.485198	0.175939	0.053968	0.014962	0.004731	0.001057
S2_FFPE	32573166	29272398	0.101334	27717613	0.0531144	0.258268	2.0559e+07	15.2548	2.13527e+06	25.4435	0.007976	0.833949	0.521744	0.281297	0.143616	0.072489	0.037464	0.003376
S2_FF	78633782	74292958	0.055203	60050629	0.191705	0.160962	5.03848e+07	54.2806	1.44865e+06	27.4116	0.001418	0.997939	0.950459	0.827094	0.69108	0.561877	0.447068	0.110912
S3_FFPE	65400390	58932099	0.0989029	57998263	0.015846	0.484526	2.98966e+07	25.2008	2.59517e+06	17.1172	0.002844	0.938348	0.718047	0.500599	0.324436	0.196034	0.112154	0.007126
S3_FF	38445080	36806910	0.0675323	35848796	0.0260308	0.578276	1.55224e+07	15.6945	2.44958e+06	13.4209	0.008589	0.95498	0.599053	0.27727	0.115805	0.048376	0.022023	0.00185
Mean	63970840	5.8669e+07	0.0828795	4.57678e+07	0.219898	0.422629	2.67484e+07	24.8151	2.5779e+06
SD	2.41425e+07	2.18156e+07	0.0963817	1.6354e+07	0.250354	0.15562	1.22993e+07	14.1148	1.71044e+06
