# Supplementary material for: Assessment of concordance between fresh-frozen and formalin-fixed paraffin embedded tumor DNA methylation using a targeted sequencing approach
Source: Oncotarget. 2017 May 30;8(29):48126–37. doi: 10.18632/oncotarget.18296 (PMC5564631; doi:10.18632/oncotarget.18296)
Supplement: Supplementary file 4 [file oncotarget-08-48126-s004.xlsx]

## Sheet: S3 - Off-target reads
	S1_FFPE	S1_FF	S2_FFPE	S2_FF	S3_FFPE	S3_FF	mean	SD
Reads Off Target*	27230775	15340097	5632163	12190071	28345945	25441395	1.90301e+07	9.32789e+06
Total Off Region (bp)	750619130	805710071	240528443	493291524	1038689984	1094343471	7.37197e+08	3.25421e+08
Total Intersect Region (bp)**	257302563		92789722		441301561		2.63798e+08	1.74347e+08
Average Total Read Coverage Off	4.53472	2.3799	2.92697	3.08896	3.41126	2.90601	3.20797	0.73097
Proportion Intersect vs Total Off	0.342787	0.319349	0.385774	0.188103	0.424864	0.403257	0.344022	0.0856836
Unique Region (bp)	335336532	305415290	122011676	287756127	346365701	250592521	2.7458e+08	8.22453e+07
Uniq Intersect with Next Same Preservation Type***	16628800	26431109	18261883	29722225	44019526	34672864	2.82894e+07	1.02977e+07
Proportion Unique Intersect in Next	0.0495884	0.0865415	0.149673	0.10329	0.12709	0.138364	0.109091	0.0371765
*NB: discrepancies occur between 'reads off target' and the Hsmetrics calculation for number of on-target reads;
this occurs due to the Picard Tools method not being disclosed (i.e. what constitutes 'on-target') and so we use a
proxy that the read has no chance of aligning at all to the target region; here we find that a more stringent rule
must be enforced by Picard Tools, and so our estimates here are if anything over-inflated.
**NB: intersect region size is determined by total size of region that intersects with any of the alternative preservation type;
***NB: this refers to S1_FFPE intersect with S2_FFPE, S2_FFPE with S3_FFPE and S3_FFPE with S1_FFPE, and similar for FF
