# Supplementary material for: Assessment of concordance between fresh-frozen and formalin-fixed paraffin embedded tumor DNA methylation using a targeted sequencing approach
Source: Oncotarget. 2017 May 30;8(29):48126–37. doi: 10.18632/oncotarget.18296 (PMC5564631; doi:10.18632/oncotarget.18296)
Supplement: Supplementary file 5 [file oncotarget-08-48126-s005.xlsx]

## Sheet: S4 - Chromosome_off-target
CHR	S1_FFPE		S1_FF		S2_FFPE		S2_FF		S3_FFPE		S3_FF
	Number of Regions	Percent of Total	Number of Regions	Percent of Total	Number of Regions	Percent of Total	Number of Regions	Percent of Total	Number of Regions	Percent of Total	Number of Regions	Percent of Total
M	11	0.000331725	11	0.000359289	17	0.000333039	9	0.000214874	7	0.000350895	3	0.000764916
X	2069	0.0623945	2419	0.079011	2135	0.0418258	1564	0.0373403	1032	0.0517319	116	0.0295767
Y	309	0.00931846	158	0.0051607	395	0.00773827	545	0.0130118	330	0.0165422	251	0.063998
1	3461	0.104373	2769	0.0904429	3753	0.0735234	3412	0.0814611	1749	0.0876736	359	0.0915349
2	2899	0.0874246	2471	0.0807094	5109	0.100088	3541	0.084541	1550	0.0776981	257	0.0655278
3	2244	0.0676719	1828	0.0597073	3080	0.0603389	2414	0.057634	1220	0.0611559	172	0.0438552
4	1649	0.0497286	2091	0.0682976	2780	0.0544617	2913	0.0695476	1286	0.0644644	238	0.0606833
5	1620	0.048854	1766	0.0576823	2799	0.054834	2379	0.0567984	825	0.0413555	180	0.045895
6	1625	0.0490048	1661	0.0542527	3480	0.0681751	2589	0.0618121	945	0.0473708	130	0.0331464
7	1976	0.0595899	1736	0.0567024	3070	0.060143	2383	0.0568939	1473	0.0738383	225	0.0573687
8	1731	0.0522014	1710	0.0558531	2944	0.0576746	2518	0.060117	1064	0.053336	211	0.0537991
9	1872	0.0564536	1506	0.04919	1721	0.0337153	1869	0.0446222	1018	0.0510301	241	0.0614482
10	1301	0.039234	1207	0.0394238	1626	0.0318542	1560	0.0372448	809	0.0405534	180	0.045895
11	1298	0.0391435	1269	0.0414489	2463	0.0482515	1960	0.0467948	786	0.0394005	152	0.0387557
12	1311	0.0395356	1218	0.0397831	2185	0.0428054	1573	0.0375552	772	0.0386987	145	0.0369709
13	1443	0.0435163	1015	0.0331526	2757	0.0540112	1830	0.0436911	984	0.0493258	81	0.0206527
14	764	0.0230398	877	0.0286452	1065	0.0208639	1187	0.0283395	351	0.0175949	103	0.0262621
15	701	0.0211399	921	0.0300823	1601	0.0313645	1448	0.0345708	734	0.0367938	102	0.0260071
16	1013	0.0305489	788	0.0257382	1578	0.0309139	1326	0.0316581	685	0.0343376	200	0.0509944
17	809	0.0243969	636	0.0207735	1253	0.024547	915	0.0218455	424	0.0212542	90	0.0229475
18	439	0.0132388	584	0.019075	817	0.0160055	844	0.0201504	258	0.012933	66	0.0168281
19	870	0.0262364	662	0.0216227	1146	0.0224508	1055	0.025188	505	0.0253146	127	0.0323814
20	814	0.0245476	574	0.0187484	2019	0.0395533	897	0.0214158	452	0.0226578	71	0.018103
21	464	0.0139928	428	0.0139796	726	0.0142227	661	0.0157813	374	0.0187478	120	0.0305966
22	467	0.0140832	311	0.0101581	526	0.0103046	493	0.0117703	316	0.0158404	102	0.0260071
