# Supplementary material for: Assessment of concordance between fresh-frozen and formalin-fixed paraffin embedded tumor DNA methylation using a targeted sequencing approach
Source: Oncotarget. 2017 May 30;8(29):48126–37. doi: 10.18632/oncotarget.18296 (PMC5564631; doi:10.18632/oncotarget.18296)
Supplement: Supplementary file 6 [file oncotarget-08-48126-s006.xlsx]

## Sheet: Table S5 - C2T Barplot
	S1_FFPE	S1_FF	S2_FFPE	S2_FF	S3_FFPE	S3_FF
A	612	1166	178	10984	1306	1815
G	101	199	26	1814	407	457
	0.141655	0.145788	0.127451	0.141741	0.237595	0.201144
