# Supplementary material for: Assessment of concordance between fresh-frozen and formalin-fixed paraffin embedded tumor DNA methylation using a targeted sequencing approach
Source: Oncotarget. 2017 May 30;8(29):48126–37. doi: 10.18632/oncotarget.18296 (PMC5564631; doi:10.18632/oncotarget.18296)
Supplement: Supplementary file 7 [file oncotarget-08-48126-s007.xlsx]

## Sheet: S6 - Cell Lines
	480	620
N1	5937774	5931386
N2	5920394	5927134
Intersect	5741804	5727884
Proportion	0.969835	0.966383
N1 10x	3530296	3433311
N2 10x	3947300	3575022
Intersect 10x	3253424	3061125
Proportion 10x	0.870179	0.873567
DIRECTION 10x
N1 HYPER	1570024	1536239
N1 OFF	615841	516754
N1 HYPO	1344431	1380318
N2 HYPER	1717356	1588620
N2 OFF	692311	554895
N2 HYPO	1537633	1431507
Intersect HYPER	1383786	1324857
Intersect OFF *	694047	572327
Intersect HYPO	1175591	1163941
Proportion Inter HYPER	0.425332	0.432801
Proportion Inter OFF	0.213328	0.186966
Proportion Inter HYPO	0.36134	0.380233
Used as TP	3114971	2936515
OFF that are not INT	138453	124610
*positions at which calls were made as HYPER, HYPO in either replicate now become OFF,
hence the higher number than in either of the two replicates
