# Supplementary material for: Assessment of concordance between fresh-frozen and formalin-fixed paraffin embedded tumor DNA methylation using a targeted sequencing approach
Source: Oncotarget. 2017 May 30;8(29):48126–37. doi: 10.18632/oncotarget.18296 (PMC5564631; doi:10.18632/oncotarget.18296)
Supplement: Supplementary file 8 [file oncotarget-08-48126-s008.xlsx]

## Sheet: S7 - FFPE-FF-solo
	S1_FFPE	S1_FF	S2_FFPE	S2_FF	S3_FFPE	S3_FF
Total	4918584	5293198	5044593	5938303	5686361	5750132
HYPER	999944	1445328	1126135	1593515	1212672	1567726
OFF	590282	678708	747393	1491042	1248692	868471
HYPO	3328358	3169162	3171065	2853746	3224997	3313935
Proportion HYPER	0.203299	0.273054	0.223236	0.268345	0.21326	0.272642
Proportion OFF	0.120011	0.128223	0.148157	0.251089	0.219594	0.151035
Proportion HYPO	0.67669	0.598723	0.628607	0.480566	0.567146	0.576323
Unique	450336	824950	56490	950200	203263	267034
Proportion Unique	0.0915581	0.155851	0.0111981	0.160012	0.0357457	0.0464396
HYPER	64183	175260	13243	212003	32123	77166
OFF	23373	57043	7033	199915	22623	31627
HYPO	362780	592647	36214	538282	148517	158241
Proportion HYPER	0.142522	0.212449	0.234431	0.223114	0.158037	0.288974
Proportion OFF	0.0519012	0.0691472	0.1245	0.210393	0.111299	0.118438
Proportion HYPO	0.805576	0.718404	0.641069	0.566493	0.730664	0.592587
