# Supplementary material for: Assessment of concordance between fresh-frozen and formalin-fixed paraffin embedded tumor DNA methylation using a targeted sequencing approach
Source: Oncotarget. 2017 May 30;8(29):48126–37. doi: 10.18632/oncotarget.18296 (PMC5564631; doi:10.18632/oncotarget.18296)
Supplement: Supplementary file 9 [file oncotarget-08-48126-s009.xlsx]

## Sheet: S9 - FFPE-FF
	S1	S2	S3
FFPE	4918584	5044593	5686361
FF	5293198	5938303	5750132
Overlap	4468248	4988103	5483098
Unique FFPE	450336	56490	203263
Unique FF	824950	950200	266493
Prop Overlap	0.844149	0.839988	0.95356
Prop Uniq FFPE	0.0915581	0.0111981	0.0357457
Prop Uniq FF	0.155851	0.160012	0.0463455
	1.09156	1.0112	1.03565
DIRECTION
ON	2186527	2140229	2337297
OFF	2732057	2904364	3349064
Proportion ON	0.489348	0.429067	0.426273
HYPER	545600	723024	745704
HYPO	1640927	1417205	1591593
Proportion HYPER	0.122106	0.14495	0.136
Proportion HYPO	0.367242	0.284117	0.290273
Proportion OFF	0.510652	0.570933	0.573727
OVERLAP SW
SW480	2659281	2939491	3049121
SW620	2519752	2767365	2865854
Proportion SW480	0.595151	0.5893	0.556095
Proportion SW620	0.563924	0.554793	0.522671
